# Supplementary material for: Influence of Artichoke Antioxidant Activity in Their Susceptibility to Suffer Frost Injury
Source: Antioxidants (Basel). 2023 Nov 2;12(11):1960. doi: 10.3390/antiox12111960 (PMC10669309; doi:10.3390/antiox12111960)
Supplement: Supplementary file 1 [file antioxidants-12-01960-s001.zip]

Archive with 1 entries (1 files):
- antioxidants-2644888-supplementary.pdf
